# Supplementary material for: Cannabidiol Is Associated with Improved Survival in Pancreatic Cancer and Modulation of Bile Acids and Gut Microbiota
Source: Int J Mol Sci. 2025 Aug 10;26(16):7733. doi: 10.3390/ijms26167733 (PMC12386833; doi:10.3390/ijms26167733)
Supplement: Supplementary file 1 [file ijms-26-07733-s001.zip]

Archive with 1 entries (1 files):
- ijms-3723978-supplementary.pdf
